# Supplementary material for: Cerebrospinal Fluid Concentrations of Meropenem and Vancomycin in Ventriculitis Patients Obtained by TDM-Guided Continuous Infusion
Source: Antibiotics (Basel). 2021 Nov 20;10(11):1421. doi: 10.3390/antibiotics10111421 (PMC8614961; doi:10.3390/antibiotics10111421)
Supplement: Supplementary file 1 [file antibiotics-10-01421-s001.zip]

Archive with 1 entries (1 files):
- antibiotics-1456461-supplementary.pdf
